# Supplementary material for: Comparison of single and double chest drains following pulmonary lobectomy
Source: PLoS One. 2025 May 8;20(5):e0319077. doi: 10.1371/journal.pone.0319077 (PMC12061084; doi:10.1371/journal.pone.0319077)
Supplement: S1 Data — (XLSX) [file pone.0319077.s001.xlsx]

## Sheet: Master
N	Group	Age (years)	Sex	Laterality	Resection	Pleural adhesions	Length of the parenchyma staples (cm)	Use of pleural sealants	Duration of drainage (days)	Amount of drainage (ml)	Need for additional chest tube	Hospital stays (days)		VAS	Second day	Second postoperative week	Pneumonia	Pleural empyema	Wound infection	Pnemothorax required redrainage	Hemothorax required redrainage	Persistent air leak (> 7 days)	Prolonged air leaks	Second drain insertion
1	1	48	1	1	2	1	9	0	3	572	0	5			3	2	0	0	0	0	0	0	0	0
2	1	52	2	1	3	0	5	0	3	646	0	3			2	1	0	0	0	0	0	0	0	0
3	1	44	1	2	3	0	6	0	4	604	0	5			2	1	0	0	0	0	0	0	0	0
4	1	31	1	1	2	1	9	0	4	658	0	3			2	1	0	0	0	0	0	0	0	0
5	1	41	2	2	3	0	9	0	3	663	0	5			2	2	0	0	0	0	0	0	1	0
6	1	54	1	1	3	0	7	0	2	531	0	4			1	2	0	0	0	0	0	1	0	0
7	1	39	1	1	3	0	5	0	3	526	0	5			1	2	0	0	0	0	0	0	0	0
8	1	33	1	2	3	0	9	1	3	558	0	4			3	2	0	0	0	0	0	0	0	0
9	1	64	1	1	3	1	8	0	3	552	0	3			2	1	0	0	0	0	0	0	0	0
10	1	66	1	1	1	0	7	0	4	681	0	5			3	1	0	0	0	0	0	0	0	0
11	1	55	1	1	3	1	7	0	4	597	0	4			2	0	0	0	1	0	0	0	0	1
12	1	55	1	1	1	0	8	0	4	668	0	4			2	0	1	0	0	0	0	1	0	0
13	1	35	1	1	3	0	9	0	3	556	0	5			2	2	0	0	0	1	0	0	1	0
14	1	58	2	2	1	1	6	0	3	635	0	5			1	0	0	0	0	0	0	0	0	0
15	1	59	1	2	1	0	9	0	3	542	0	3			3	1	0	0	0	0	0	0	0	0
16	1	44	1	2	1	0	5	0	2	542	0	5			3	1	0	0	0	0	0	0	0	0
17	1	33	1	1	1	1	8	1	4	619	0	2			2	0	0	0	0	0	1	1	0	0
18	1	52	2	2	1	0	9	0	2	582	1	4			3	1	0	0	0	0	0	0	0	0
19	1	31	1	1	3	1	6	0	3	616	0	4			1	0	0	0	0	0	0	0	1	0
20	1	58	1	2	1	0	8	1	4	601	0	4			2	0	0	0	0	0	0	0	0	0
21	1	47	2	1	3	1	9	0	4	614	0	2			3	1	0	0	0	0	0	0	1	0
22	1	42	1	1	3	0	6	0	4	598	0	5			2	0	0	0	0	0	0	1	0	0
23	1	36	1	2	2	1	9	1	4	553	0	5			3	0	0	0	0	0	0	0	0	0
24	1	39	2	2	3	0	8	0	3	566	0	5			2	0	0	0	0	0	0	0	0	0
25	1	60	1	2	2	0	9	0	4	561	0	2			3	1	0	0	0	0	0	0	0	0
26	2	59	2	1	1	0	9	0	5	883	0	2			3	2	0	0	0	0	0	0	0	0
27	2	43	1	1	1	0	8	0	5	988	0	6			3	2	0	0	0	0	0	0	1	0
28	2	40	1	1	1	0	7	1	4	837	0	6			2	1	0	0	0	0	0	1	0	0
29	2	56	1	2	2	1	8	0	3	809	0	3			3	2	1	0	0	0	0	0	0	0
30	2	64	1	2	3	1	8	0	6	977	1	5			2	2	0	0	0	0	0	0	0	0
31	2	30	1	1	3	0	11	0	5	878	0	5			3	2	0	0	0	1	0	0	0	0
32	2	62	2	2	3	1	9	0	4	986	0	3			2	2	0	0	0	0	0	0	0	1
33	2	45	1	1	3	0	7	0	6	829	0	6			3	2	0	1	0	0	0	0	1	0
34	2	44	2	2	2	0	8	1	5	977	0	4			2	2	0	0	0	0	0	1	0	0
35	2	38	1	1	3	1	6	0	2	846	0	5			2	2	0	0	0	0	0	0	0	0
36	2	52	1	1	2	0	11	0	4	905	1	5			3	1	0	0	0	0	0	0	1	0
37	2	58	2	2	1	1	6	0	6	913	0	3			1	2	0	0	0	0	0	0	0	0
38	2	67	1	1	3	0	11	0	5	790	0	5			3	2	0	0	0	0	0	1	0	0
39	2	65	2	1	3	0	6	0	6	931	0	2			2	1	0	0	0	0	0	0	0	0
40	2	63	2	2	3	1	7	0	2	995	0	4			2	1	0	0	0	0	0	0	1	0
41	2	43	1	1	1	0	9	0	2	1001	0	6			3	2	0	0	0	0	1	0	0	0
42	2	36	1	1	3	1	11	0	3	798	0	3			2	1	0	0	0	0	0	0	0	0
43	2	62	1	2	3	0	7	0	3	969	0	5			3	1	0	0	0	0	0	1	0	0
44	2	58	1	1	1	1	8	0	4	959	0	5			2	1	1	0	0	0	0	1	0	0
45	2	33	2	2	3	1	6	0	3	815	0	4			3	1	0	0	0	0	0	0	0	0
46	2	70	1	1	1	0	8	0	5	954	0	4			3	1	0	0	0	1	0	1	0	1
47	2	31	1	1	3	1	10	0	3	996	0	3			3	1	0	0	0	0	0	0	1	0
48	2	41	1	1	3	0	10	0	5	843	0	5			2	1	0	0	0	0	0	0	0	0
49	2	35	1	1	3	0	10	1	4	954	0	4			3	1	0	0	0	0	0	0	0	0
50	2	36	1	1	3	1	7	0	5	918	0	5			2	1	0	0	0	0	0	0	1	0
